# Supplementary material for: Inhibition of Virulence Gene Expression in Salmonella Dublin, Escherichia coli F5 and Clostridium perfringens Associated With Neonatal Calf Diarrhea by Factors Produced by Lactic Acid Bacteria During Fermentation of Cow Milk
Source: Front Microbiol. 2022 May 12;13:828013. doi: 10.3389/fmicb.2022.828013 (PMC9134014; doi:10.3389/fmicb.2022.828013)
Supplement: Supplementary file 1 [file Data_Sheet_1.zip]

Archive with 2 entries (2 files):
- Supplementary Dataset 1.xlsx
- Supplementary Datasheet 1.docx
