# Supplementary material for: Inhibition of Virulence Gene Expression in Salmonella Dublin, Escherichia coli F5 and Clostridium perfringens Associated With Neonatal Calf Diarrhea by Factors Produced by Lactic Acid Bacteria During Fermentation of Cow Milk
Source: Front Microbiol. 2022 May 12;13:828013. doi: 10.3389/fmicb.2022.828013 (PMC9134014; doi:10.3389/fmicb.2022.828013)
Supplement: Supplementary file 1 [file Data_Sheet_1.zip › Supplementary Dataset 1.xlsx]

## Sheet: Ark1
Supplementary Dataset S1. Effect of ten candidate nCFSMs on 4 strains of E. coli F5, 3 strains of S. Dublin and 4 strains of C. perfringens.
Strains	Abbr.	E. coli E21-79			E. coli E38-72			E. coli E242-3			E. coli LG3			S. Dublin MS14265						S. Dublin MS14334						S. Dublin MS14266						C. perfringens C4-5	C. perfringens C9-3	C. perfringens C16-3	C. perfringens C17-3
		fanC	fim41a	estA	fanC	fim41a	estA	fanC	fim41a	estA	fanC	fim41a	estA	hilA	ssrB	flhD	prgI	ssaG	fliC	hilA	ssrB	flhD	prgI	ssaG	fliC	hilA	ssrB	flhD	prgI	ssaG	fliC	cpa	cpa	cpa	cpa
(+) Bifidobacterium lactis, Lactobacillu delbrueckii subsp. bulgaricus, Streptococcus thermophilus	NU-TRISH® By-Mild	-3	-2.2	-4.3	-2.2	-1.8	-1.1	-3	-3.2	-1.7	-3.1	-4	-2.1	-7.6	-35.7	-16.2	-107.2	-82.8	-10	-17.8	-8.6	-3.3	-3.5	-8.1	-2.4	-5.2	-13	-13	-64.9	-2.6	-21.2	-0.6	-1.7	-1	-1.4
Bifidobacterium longum	BL-15955	-5.8	-6.4	-3	-13.4	-6.1	-4.3	-6.9	-6.9	-4.4	-5.2	-3.1	-1.4	-1.5	-1.7	-11.4	-1.6	-3	-1.2	-1.3	-0.7	-0.7	-1.1	-3.4	-1.1	-1.2	-3.1	-3.1	-1.1	-0.7	-0.7	-3.6	-5.5	-6.4	-3.7
Lentilactobacillus buchneri	LB-881	-12.7	-3.1	-4.8	-2.4	-1.9	-1.6	-6.9	-3.6	-2.8	-2.4	-3.4	-1.3	-5.4	-9.7	-2.6	-5.3	-5.4	-7.8	-0.8	-1.1	-0.9	-1.2	-8.8	-1.3	-3.2	-12.7	-12.7	-16	-28.2	-1.1	-3.1	-0.9	-0.4	-3.6
(+) Lactobacillus elbrueckii subsp. bulgaricus, Streptococcus thermophilus	COMBO4	-1.9	-1.3	-0.7	-1.8	-0.2	-0.9	-3.2	-4.4	-2.8	-9	-3.7	-1.2	-5.9	-28.4	-17.9	-150.3	-72.4	-7.2	-12.2	-9.7	-6	-5.7	-11.1	-5.1	-8.7	-24.6	-24.6	-55.2	-5.4	-4.3	-3.8	-0.3	-1.7	-1.3
Lacticaseibacillus casei	BGP93	-2.4	-2.3	-0.9	-1	-0.5	-0.9	-3.4	-2.5	-2.3	-3.7	-4.2	-3.6	-4.7	-8.2	-4.7	-13.2	-11.9	-11.7	-2.1	-0.5	-0.9	-0.8	-0.4	-1	-8.1	-3.6	-3.6	-1.4	-1.8	-2.2	-1.7	-2.9	-2.6	-3.2
Lactobacillus helveticus	CNRZ32	-2.1	-3.4	-2	-1.3	-1	-2.1	-4.2	-7.5	-2.7	-2.6	-6.2	-1.1	-41.9	-33.1	-5.8	-68.6	-50.5	-22.8	-23.2	-11	-5.4	-39.3	-75.6	-16	-9.5	-27.7	-27.7	-317	-4.3	-16.4	-0.6	-0.6	-1.7	-1.3
Limosilactobacillus reuteri	LR-33016	-16.6	-6.7	-19.6	-3.3	-2.8	-2.6	-15.41	-11.5	-8.7	-7.5	-3.9	-1.6	-5.2	-1.5	-2.3	-3.3	-1.3	-1.8	-1.6	-0.5	-1.1	-0.9	-0.6	-1.1	-5.2	-4.9	-4.9	-5.2	-0.7	-6.6	-1.4	-3.6	-0.9	-1.2
Pediococcus acidilactici	PA-839	-4.3	-4	-2.7	-2.9	-2.5	-1.9	-7.5	-4.7	-2.5	-2	-4.2	-1.9	-1.7	-2.1	-1.5	-1.8	-2.3	-1.6	-1.5	-0.8	-1.2	-1.1	-6.1	-1.5	-7	-10.3	-10.3	-1.7	-2.3	-2.5	-0.7	-2	-2.5	-0.9
Pediococcus pentosaceus	PP-674	-3.1	-3.2	-4.4	-1.9	-1.6	-0.2	-1.9	-1.2	-2.2	-2.8	-3.9	-2.5	-2.8	-1.3	-1.5	-1.7	-0.9	-2.6	-1.6	-0.6	-1.5	-1.6	-1.5	-1.9	-2.3	-5.7	-5.7	-1.2	-3	-2.4	-0.7	-1.4	-1.3	-0.2
Propionobacterium freudenreichii	PF-507	-6.1	-24.5	-10.1	-5.7	-5.9	-3.2	-3.2	-2.1	-1.3	-4	-2.7	-1.8	-1.6	-1.3	-1.4	-1.3	-0.9	-1.6	-2.3	-0.9	-0.8	-1	-3.7	-1	-2.1	-3.5	-3.5	-2.5	-1.5	-2.4	ND	-2.3	-1.7	ND
The results shown are from two biological replicates with two technical replicates each, the data shown represent the mean of downregulated fold change. ND, not detecte.
